# Supplementary material for: Exosomes produced by melanoma cells significantly influence the biological properties of normal and cancer-associated fibroblasts
Source: Histochem Cell Biol. 2021 Nov 27;157(2):153–72. doi: 10.1007/s00418-021-02052-2 (PMC8847298; doi:10.1007/s00418-021-02052-2)
Supplement: Supplementary file 7 — (XLSX 25 kb) [file 418_2021_2052_MOESM7_ESM.xlsx]

## Sheet: cell adhesion
cell adhesion (KEGG)
GENE	Group_HDF_EXO_G361_vs_HDF_control	Group_mCAF_EXO_G361_vs_mCAF_control	Correlations	0.249864								Group_HDF_EXO_G361_vs_HDF_control	Group_mCAF_EXO_G361_vs_mCAF_control		GO_BF
ACAN	-1.63	0				Genes deregulated cordantly in the comparisons:					ACKR3	-4.15	-3.26	Correlations	0.4667
ACKR3	-4.15	-3.26									CCN1	-1.4	-1.47
ADGRB1	-1.33	1.28									CCN2	-2.19	-2.9
AJAP1	0	-1.1									CD9	1.1	2.06
ALCAM	0	-1.08									CDH11	-1.01	-1.05
APBA1	0	1.24									CDH8	-1.28	-4.8
ATP1B1	0	-2.05									CGREF1	-1.7	-1.42
BCAM	0	-1.06									CLCA2	2.07	1.35
CASS4	0	-2.48									COL12A1	-1.61	-1.97
CCL11	-3.07	2.45									COL5A1	-1.6	-1.46
CCL2	-2.33	2.4									COL6A6	2.43	2.26
CCN1	-1.4	-1.47									DPT	-1.82	-3.06
CCN2	-2.19	-2.9									FOLR3	2.79	3
CCN4	-1.63	0									GPNMB	2.78	3.07
CD36	2.29	-1.16									ITGA2	1.43	2.3
CD4	0	-1.54									MTSS1	1.7	2.39
CD9	1.1	2.06									NEDD9	-1.98	-1.73
CDH11	-1.01	-1.05									PODXL	1.23	1.27
CDH8	-1.28	-4.8									SEMA5A	-1.2	-1.46
CDHR1	0	1.31									SPON2	2.82	2.45
CDON	0	-1.09									SPP1	3.63	2.85
CGREF1	-1.7	-1.42									SVEP1	-1.26	-2.35
CLCA2	2.07	1.35									TROAP	1.48	1.73
CLDN1	-1.77	2.22									VCAM1	-3.05	-2.47
CLDN23	0	1.25									VWF	2.22	1.43
CNTN1	-2.12	1.69				Genes deregulated disconcordantly in both comparisons:					ADGRB1	-1.33	1.28
CNTNAP1	0	1.04									CCL11	-3.07	2.45
CNTNAP2	-1.57	0									CCL2	-2.33	2.4
COL12A1	-1.61	-1.97									CD36	2.29	-1.16
COL5A1	-1.6	-1.46									CLDN1	-1.77	2.22
COL28A1	0	-1.15									CNTN1	-2.12	1.69
COL5A1	0	-1.81									IL32	-2.33	3.69
COL6A3	0	1.05									SPON1	-1.05	1.11
COL6A6	2.43	2.26									TNC	-1.64	1.37
COL8A1	0	-1.06									TNFAIP6	-1.34	4.91
CYP1B1	-1.94	0
DPP4	0	1.38
DPT	-1.82	-3.06
EGFL6	-1.11	0
EFNB2	0	-6.17
EGFL7	-1.41	0
EPHA3	1.69	0
FN1	0	-1.09
FOLR3	2.79	3
GPNMB	2.78	3.07
HCK	-1.8	0
HAPLN1	0	-2.3
HAPLN3	0	-1.42
HES1	1.19	0
ICAM1	0	4.81
IL32	-2.33	3.69
ITGA11	0	-1.66
ITGA2	1.43	2.3
ITGB8	-3.16	0
ITGB2	0	-1.85
LOXL2	-1.31	0
ITGB3	0	1.53
MCAM	1.06	0
ITGBL1	0	-1.53
L1CAM	0	-1.78
LAMA4	0	-1.05
LPXN	0	1.73
MTSS1	1.7	2.39
NEDD9	-1.98	-1.73
NINJ1	0	1.12
NRP2	0	1.93
OMD	0	-5.2
OPCML	0	-2.59
PARD3B	0	-1.69
PCDH10	0	-1.82
PCDHB11	0	-1.61
PCDHB15	0	-1.37
PCDHB16	0	-1.04
PCDHGA10	0	2.04
PCDHGA11	0	-1.29
PCDHGA12	0	1.56
PCDHGA2	0	-1.2
PCDHGA3	0	-1.52
PCDHGA8	0	-1.42
PCDHGB5	0	-1.21
PLXNC1	0	1.69
PODXL	1.23	1.27
ROBO1	-1.04	0
PTPRU	0	1.2
SCN1B	1.43	0
RND3	0	1.32
SEMA4D	-1.81	0
SEMA5A	-1.2	-1.46
SPON1	-1.05	1.11
SPON2	2.82	2.45
SPP1	3.63	2.85
SVEP1	-1.26	-2.35
TGFBI	0	-1.01
THBS1	-1.43	0
THEMIS2	0	2.63
TNC	-1.64	1.37
TNFAIP6	-1.34	4.91
TNXB	0	-3.1
TROAP	1.48	1.73
VCAM1	-3.05	-2.47
VWF	2.22	1.43
*0 indicates that the gene has not been detected as significantly differentially expressed in the given comparison/contrast.

## Sheet: cell migration
positive regulation of cell migration (KEGG)
GENE	Group_HDF_EXO_G361_vs_HDF_control	Group_mCAF_EXO_G361_vs_mCAF_control	Correlations	0.114871							GENE	Group_HDF_EXO_G361_vs_HDF_control	Group_mCAF_EXO_G361_vs_mCAF_control		GO_BF
ADRA2A	-1.7	-2.54				Genes deregulated concordantly in the comparisons:					ADRA2A	-1.7	-2.54	Correlations	0.219951
BMP2	1.16	2.7									BMP2	1.16	2.7
CASS4	0	-2.48									CCN1	-1.4	-1.47
CCL11	-3.07	2.45									F3	-1.84	-1.48
CCL5	-1.21	4.25									GPNMB	2.78	3.07
CCL7	-1.68	0									GTSE1	1.49	1.98
CCN1	-1.4	-1.47									MMP14	1.24	1.78
CD274	0	1.25									NEDD9	-1.98	-1.73
CEMIP	-2.52	0									PIK3R3	1.72	1.02
CLDN1	-1.77	2.22									PODXL	1.23	1.27
COL1A1	0	-1.36									SEMA3C	-1.3	-1.63
CXCL16	-1.08	0									SEMA5A	-1.2	-1.46
CSF1	0	1.25									VSIR	-1.01	-1.33
EDN1	-1.2	0				Genes deregulated disconcordantly in both comparisons:					CCL11	-3.07	2.45
F3	-1.84	-1.48									CCL5	-1.21	4.25
FGF1	0	-1.03									CLDN1	-1.77	2.22
FAM83H	-1.32	0									PDPN	-2.08	3.85
FLT1	0	1.32									SOD2	-1.02	3.94
FOXF1	0	1.53									TNFAIP6	-1.34	4.91
GPNMB	2.78	3.07
GTSE1	1.49	1.98
IGF1	0	-1.58
HAS2	-1.59	0
IL1B	0	5.87
ITGA6	1.18	0
KDR	0	4.25
MCAM	1.06	0
MMP14	1.24	1.78
NEDD9	-1.98	-1.73
NTRK3	0	-3.82
NTF3	-1.2	0
PDGFD	0	-2.33
PDPN	-2.08	3.85
PECAM1	0	2.43
PIK3CD	0	1.4
PIK3R3	1.72	1.02
PLAU	1.06	0
PODXL	1.23	1.27
SDCBP	0	1.46
ROR2	-1.14	0
SEMA3B	0	-1.72
RRAS2	-1.21	0
SEMA3C	-1.3	-1.63
SEMA3D	0	-2.09
SEMA3F	-1.17	0
SEMA4D	-1.81	0
SEMA5A	-1.2	-1.46
SEMA6D	1.19	0
SOD2	-1.02	3.94
SPHK1	0	1.98
THBS1	-1.43	0
SYNE2	0	1.55
TNFAIP6	-1.34	4.91
TWIST2	-1.07	0
VSIR	-1.01	-1.33
WNT11	0	-1.54
*0 indicates that the gene has not been detected as significantly differentially expressed in the given comparison/contrast.

## Sheet: focal adhesion
FOCAL ADHESION (KEGG)
GENE	Group_HDF_EXO_G361_vs_HDF_control	Group_mCAF_EXO_G361_vs_mCAF_control	Correlations	0.371278							GENE	Group_HDF_EXO_G361_vs_HDF_control	Group_mCAF_EXO_G361_vs_mCAF_control		KEGG
BIRC3	-1.77	2.31				Genes deregulated cordantly in the comparisons:					CCND2	-2.06	-1.61	Correlations	0.6089
CCND1	1.28	0									COL1A2	-1.01	-1.36
CCND2	-2.06	-1.61									COL6A6	2.43	2.26
COL1A2	-1.01	-1.36									COMP	-1.23	-5.16
COL1A2	0	-1.18									ITGA10	2.72	3.12
COL6A3	0	1.05									ITGA2	1.43	2.3
COL6A6	2.43	2.26									ITGA7	-1.52	-2.76
COMP	-1.23	-5.16									PIK3R3	1.72	1.02
FLT1	0	1.32									SHC3	1.14	2.79
FN1	0	-1.09									SPP1	3.63	2.85
IGF1	0	-1.58									VWF	2.22	1.43
ITGA10	2.72	3.12				Genes deregulated disconcordantly in both comparisons:					BIRC3	-1.77	2.31
ITGA11	0	-1.66									ITGA8	-1.12	1.53
ITGA2	1.43	2.3									TNC	-1.64	1.37
ITGA3	1.07	0
ITGA6	1.18	0
ITGA7	-1.52	-2.76
ITGA8	-1.12	1.53
ITGB8	-3.16	0
KDR	0	4.25
LAMA5	-1.24	0
LAMA3	0	1.3
MET	1.08	0
LAMA4	0	-1.05
LAMB3	0	1.86
LAMB4	0	1.29
MYL9	0	-1.03
PDGFD	0	-2.33
PGF	0	2.25
PIK3CD	0	1.4
PIK3R3	1.72	1.02
SHC2	0	1.6
SHC3	1.14	2.79
SPP1	3.63	2.85
THBS1	-1.43	0
THBS4	-3.57	0
TNC	-1.64	1.37
VEGFB	1.13	0
TNXB	0	-3.1
VAV3	0	2.84
VWF	2.22	1.43
*0 indicates that the gene has not been detected as significantly differentially expressed in the given comparison/contrast.
